# Supplementary material for: Development of an Optimized Two-Step Solid-Phase Extraction Method for Urinary Nucleic Acid Adductomics
Source: Biomolecules. 2025 Apr 17;15(4):594. doi: 10.3390/biom15040594 (PMC12024844; doi:10.3390/biom15040594)
Supplement: Supplementary file 1 [file biomolecules-15-00594-s001.zip]

Archive with 1 entries (1 files):
- biomolecules-3471066-supplementary.pdf
